# Supplementary material for: Do corporate governance structure and capital structure matter for the performance of the firms? An empirical testing with the contemplation of outliers
Source: PLoS One. 2020 Feb 27;15(2):e0229157. doi: 10.1371/journal.pone.0229157 (PMC7046277; doi:10.1371/journal.pone.0229157)
Supplement: S1 File — (XLSX) [file pone.0229157.s001.xlsx]

## Sheet: Sheet1
Companies Name	Code	Years	Share prices	ROA	Leverage Ratio	Log of Assets	Log of Capital	Board of directors ,Including Chairperson and Independent directors	Independent directors	Exective Directors	Female Directors	Institutional Investor’s representative in board	Audit Committee
HINO PAK.	1	2013	202.54	28.7521	0.0493285	17.7395	7.35308	8	0	0	0	11	4
	1	2014	821.88	437.938	0.0550923	18.1378	7.66622	10	0	0	0	11	6
	1	2015	1028	560.704	0.0515225	18.2248	7.92624	10	0	0	0	11	6
	1	2016	1813.13	559.275	0.0556294	18.3865	8.03528	14	0	0	0	11	6
	1	2017	1025	545.917	0.0526247	18.4269	8.04173	14	0	0	0	11	6
ATLAS HONDA	2	2013	262.24	0.0346877	0.453977	16.3016	15.6965	9	0	0	0	15	5
	2	2014	335.75	0.33986	0.449133	16.4803	15.8841	9	0	0	0	7	5
	2	2015	387.55	0.351098	0.0416543	18.8723	16.0389	9	0	0	0	7	5
	2	2016	584.12	0.367604	0.459858	16.8295	16.2136	8	0	0	0	17	5
	2	2017	566.17	0.384139	0.482991	17.0598	16.4001	8	0	0	0	17	5
GHANDHARA INDUSTRIES	3	2013	17.62	0.126282	0.502128	15.2353	14.1874	7	0	0	0	4	3
	3	2014	47.21	0.00945027	0.45321	15.1297	14.3302	7	0	0	0	4	3
	3	2015	308.03	0.195661	0.301546	15.0237	14.3291	7	0	0	0	4	3
	3	2016	725.36	0.0218162	5.2752	12.8079	15.6942	7	0	0	0	4	3
	3	2017	552.08	0.0284554	3.73751	13.3497	15.6943	7	0	0	0	4	3
GHANDHARA NISSAN	4	2013	12.87	0.0452506	0.318522	14.8235	13.8302	9	0	0	0	11	4
	4	2014	52.46	0.327141	0.461657	15.0308	13.6224	9	0	0	0	11	4
	4	2015	184.46	6.18257	0.363573	15.0495	14.0578	9	0	0	0	11	4
	4	2016	334.72	0.818061	0.358289	15.2219	13.833	9	0	0	0	11	4
	4	2017	154.63	0.749172	2.76238	15.1656	13.804	9	0	0	0	11	4
PAK SUZUKI	5	2013	153.89	0.133376	0.258953	16.9857	16.686	7	0	0	0	11	3
	5	2014	371.12	0.136375	0.322643	17.1568	16.7723	7	0	0	0	11	3
	5	2015	495.3	0.220548	0.406079	17.264	17.0215	7	0	0	0	12	3
	5	2016	612.82	0.105758	0.307355	17.4492	17.0819	7	0	0	0	12	3
	5	2017	497.77	0.190161	0.41958	17.7456	17.2016	7	0	0	0	12	3
MILLAT TRACTORS	6	2013	482.5	0.666053	0.529516	16.1306	15.3766	10	0	0	0	8	4
	6	2014	646.86	0.486531	0.360531	7018100	15.3169	10	0	0	0	8	4
	6	2015	552.77	22.1865	0.388856	15.8579	11.9948	8	0	0	0	8	4
	6	2016	904.66	0.632776	0.570861	16.0826	15.2366	8	0	0	0	12	4
	6	2017	1171.63	2.01769	3.02973	13.4398	13.8945	8	0	0	0	12	4
GHANI AUTOMOBILE	7	2013	5.15	0.0743778	7.67588	20.0462	18.556	10	1	0	0	8	3
	7	2014	5.8	0.0690511	0.861612	19.8633	17.8856	10	1	0	0	9	3
	7	2015	8.04	0.0288925	0.373921	20.1901	19.7218	10	1	0	0	9	3
	7	2016	12.78	0.538182	0.0999999	19.6925	18.7737	14	1	0	0	12	3
	7	2017	6.76	0.275287	1	19.6103	18.3062	14	1	0	0	12	3
DEEWAN FAROOQI	8	2013	5.39	0.146672	1.52952	15.2108	14.5854	7	1	2	0	18	3
	8	2014	8.61	0.0465099	1.65647	15.0387	14.6318	7	1	2	0	18	3
	8	2015	7.72	0.019399	1.62972	15.0658	14.6129	7	1	2	0	18	3
	8	2016	38.96	0.227063	0.187557	17.0516	15.9461	7	1	2	0	18	3
	8	2017	28.37	0.159545	0.177163	17.2256	16.1018	7	1	2	0	18	3
HONDA ATLAS	9	2013	42.04	0.435644	0.870429	16.0647	13.9509	7	0	0	0	10	6
	9	2014	198.18	2.36384	1	16.3265	13.6958	9	0	0	0	10	6
	9	2015	238.94	1.18993	1	16.4493	14.9679	9	0	0	0	10	6
	9	2016	668.64	1.45599	1	16.6008	15.0844	9	0	0	0	10	6
	9	2017	512.41	1.40867	1	17.7564	15.6288	9	0	0	0	10	6
INDUS MOTOR COMPANY	10	2013	333	0.629642	0.295268	10.1309	10.2267	10	1	0	0	11	6
	10	2014	880.32	0.587993	0.237256	10.1701	10.0873	10	1	0	0	11	6
	10	2015	1011.68	0.251858	0.523106	10.8277	9.89928	10	1	0	0	11	6
	10	2016	1614.53	0.280902	0.519787	10.9602	9.78092	10	1	0	0	11	6
	10	2017	1680.17	0.371047	0.511631	11.0648	9.74179	10	1	0	0	11	6
AL GHAZI TRACTORS	11	2013	212.43	0.629642	0.295268	10.1309	10.2267	10	1	0	0	11	6
	11	2014	367.02	0.587993	0.237256	10.1701	10.0873	10	1	0	0	11	6
	11	2015	413	0.251858	0.523106	10.8277	9.89928	10	1	0	0	11	6
	11	2016	570.76	0.280902	0.519787	10.9602	9.78092	10	1	0	0	11	6
	11	2017	614.55	0.371047	0.511631	11.0648	9.74179	10	1	0	0	11	6
SAZGAR ENGEERING WORKS	12	2013	20	0.170042	0.354878	20.7265	20.1525	7	0	4	3	9	4
	12	2014	34.02	0.150494	0.304021	20.6953	20.1824	7	1	1	2	9	4
	12	2015	32	0.161537	0.335269	20.8082	20.2402	7	1	1	2	9	4
	12	2016	94.97	0.223317	0.313928	20.8868	20.3514	9	2	2	2	13	4
	12	2017	184.56	0.0311632	0.352388	21.0658	20.4668	9	2	2	2	13	4
ABL	13	2013	90	222.981	0.909836	5.86581	4.82084	9	3	1	0	1	3
	13	2014	113.58	274.469	0.903962	5.92545	4.90789	8	3	1	0	1	3
	13	2015	94.26	285.733	0.909994	5.99636	4.95064	8	2	1	0	2	3
	13	2016	119.21	236.717	0.905878	6.02923	5.00292	8	2	1	0	2	3
	13	2017	84.98	195.647	0.914333	6.09542	5.02823	8	2	1	0	2	3
Askari Bank	14	2013	14	-0.450668	0.00288428	8.59648	7.27251	11	4	1	0	3	3
	14	2014	23.07	0.243857	0.946974	8.65039	7.37488	11	4	1	0	3	5
	14	2015	21.74	0.313995	0.949889	8.72906	7.42899	11	4	1	0	3	5
	14	2016	24.95	0.260213	0.947383	8.79179	7.51291	11	4	1	0	3	5
	14	2017	19.31	0.261806	0.950609	8.81737	7.51102	11	4	1	0	3	5
Bank Al Habib	15	2013	41.55	0.297166	0.945126	8.66344	7.40281	10	3	2	0	2	4
	15	2014	48.55	0.303942	0.943639	8.76262	7.5136	10	3	2	0	2	5
	15	2015	41.6	0.325746	0.940822	8.80598	7.57814	10	3	2	0	2	5
	15	2016	58.99	0.309641	0.94342	8.87587	7.62853	11	3	2	0	2	5
	15	2017	58.36	0.30605	0.950083	8.96334	7.66158	11	3	2	0	2	5
Faysal Bank	16	2013	11.39	0.0974808	0.937609	8.55057	7.34569	7	2	0	0	2	3
	16	2014	18.2	0.135036	0.931055	8.58897	7.42	7	2	0	0	2	3
	16	2015	15.43	0.0371631	0.158703	8.32832	8.25327	8	2	0	0	2	2
	16	2016	21.78	0.185289	0.91961	8.68844	7.59364	10	3	0	0	2	3
	16	2017	21.26	0.292914	0.864832	8.91143	8.0423	11	4	0	0	2	4
MCB	17	2013	281.17	0.282308	0.860796	8.97064	8.11429	13	4	2	0	3	4
	17	2014	305.65	0.307207	0.864454	9.00716	8.13925	13	4	2	0	3	4
	17	2015	216.85	0.254717	0.86535	9.02194	8.15114	13	3	2	1	3	4
	17	2016	237.82	0.20196	0.884303	9.12297	8.1863	13	3	2	1	3	4
	17	2017	212.32	0.219547	0.727832	9.20754	8.1863	7	3	2	0	3	4
HBL	18	2013	166.63	0.296924	0.727832	9.20754	8.19829	7	3	1	0	4	4
	18	2014	216.26	0.363607	1.21107	9.20754	8.19829	7	3	1	0	4	4
	18	2015	200.12	0.286961	0.923942	9.37908	8.26023	7	3	1	0	4	4
	18	2016	273.25	0.155263	0.932618	9.40876	8.2373	8	3	1	0	4	4
	18	2017	167.09	0.275551	0.900059	9.00421	8.00395	9	4	1	0	4	4
UBL	19	2013	132.55	0.266085	0.887066	9.04588	8.0987	9	4	2	0	1	4
	19	2014	176.71	0.266085	0.898522	9.14633	8.1527	9	4	2	0	1	4
	19	2015	154.95	0.213634	0.903783	9.19798	8.18123	9	4	2	0	1	4
	19	2016	238.9	0.213634	0.920639	9.30263	8.20223	9	5	2	0	1	4
	19	2017	187.97	0.0493659	0.0173923	9.66605	6.79534	8	3	2	0	1	5
Bank islami	20	2013	6.94	0.0683275	0.932664	8.00853	6.83678	8	3	2	0	2	4
	20	2014	9.81	-0.0243501	0.935759	8.24087	7.04869	8	2	2	0	2	4
	20	2015	11.5	0.0678007	0.931186	8.25731	7.09498	8	2	2	0	2	4
	20	2016	13.36	0.011506	0.936731	8.33479	7.13597	8	3	2	0	2	4
	20	2017	9.29	0.298556	0.942639	8.51815	7.27677	11	3	2	0	2	3
Meezan bank	21	2013	39.38	0.28891	0.945411	8.64088	7.37799	10	4	2	0	3	3
	21	2014	47	0.320766	0.950461	8.72579	7.42073	12	3	2	0	3	3
	21	2015	45.75	0.293462	0.953671	8.81807	7.48392	12	3	2	0	3	3
	21	2016	68.11	0.292268	0.955127	8.89304	7.54503	11	3	2	0	3	3
	21	2017	67.1	0.188914	0.860482	8.60145	7.74608	7	3	2	1	3	4
Stand	22	2013	24.9	0.250852	0.851757	8.61233	7.7833	7	3	2	1	4	4
	22	2014	23.6	0.248337	0.861516	8.65065	7.79204	7	2	2	1	4	3
	22	2015	21.9	0.250396	0.87053	8.67517	7.78734	7	3	2	1	4	3
	22	2016	25.25	0.213756	0.877447	8.71058	7.7989	7	3	2	1	4	3
	22	2017	23.85	-1.18661	0.358059	3.85564	3.36455	6	2	2	0	4	3
Tri-Star Mutual Fund Limited	23	2013	3.93	-7.58544	0.780101	3.81311	2.49969	7	2	2	0	4	3
	23	2014	4.34	-1.15023	2.20637	3.57634	3.79218	6	3	2	0	4	3
	23	2015	2.21	-0.357744	4.92864	3.32552	3.97791	7	3	2	0	4	3
	23	2016	19.18	-3.04925	1.60842	3.81184	3.28533	7	3	2	0	4	3
	23	2017	4.3	0.501167	0.00374641	6.21934	6.20466	10	1	2	0	4	4
Golden ArrowSelected Funds Limited	24	2013	8.43	0.440841	0.0035343	6.24465	6.22186	7	1	2	0	2	4
	24	2014	11.05	0.323717	0.0020338	6.26918	6.24175	7	1	2	1	2	3
	24	2015	9.6	0.0931171	0.0020653	6.26251	6.23409	4	2	2	0	2	3
	24	2016	13.89	0.443346	0.00290027	6.30189	6.27671	6	2	2	1	2	1
	24	2017	9.19	-0.0831413	0.438193	9.05833	8.35632	7	1	2	1	2	4
First Dawood Mutual Fund (investment bank)	25	2013	1.52	-2.53432	0.536958	9.00125	7.74508	5	1	2	1	5	3
	25	2014	1.25	0.0372462	0.533211	8.98491	8.26014	4	1	2	0	5	2
	25	2015	1.33	-0.106866	0.0315163	9.12829	8.82999	5	1	2	0	5	3
	25	2016	3.61	8.22566	0.0199664	8.48788	7.1007	6	4	2	4	5	3
	25	2017	1.68	3.51854	0.340388	5.82742	5.11289	7	2	2	0	5	3
Investec Mutual Fund	26	2013	0.42	-2.0172	0.339117	5.82314	5.18585	7	2	2	0	2	3
	26	2014	0.42	3.26762	0.334169	5.82952	5.18261	7	3	2	1	2	3
	26	2015	0.42	2.74613	0.322807	5.79483	5.25064	7	2	2	1	2	3
	26	2016	0.42	3.2935	0.297957	5.82962	5.23631	7	2	2	1	2	3
	26	2017	0.42	0.522534	39.9663	3.0952	3.98363	6	2	2	0	2	4
Prudential Stocks Fund Limited	27	2013	2.33	0.661765	40.5908	3.09899	3.9848	7	2	2	0	0	4
	27	2014	2.33	0.846665	45.3205	3.02379	3.96265	7	2	2	0	0	4
	27	2015	2.33	0.629205	40.4932	3.01708	3.95746	7	2	2	0	0	4
	27	2016	2.33	0.679552	40.1575	3.06269	3.97982	7	2	2	0	0	4
	27	2017	2.33	0.0309473	0.346573	8.26225	8.20707	7	3	2	1	0	3
DEL	28	2013	2.25	0.0682472	0.349294	8.33605	8.24491	7	3	2	1	2	3
	28	2014	2.63	0.0597112	0.290934	8.41288	8.34779	7	2	2	1	2	3
	28	2015	3.13	-0.00222803	0.376393	8.38076	8.34937	7	2	2	1	2	3
	28	2016	6.71	-0.0174085	0.165925	8.46848	8.41034	7	2	2	1	2	3
	28	2017	3.88	0.298796	0.658324	9.55834	9.12821	7	1	2	2	2	3
AHL	29	2013	32.03	0.422724	0.298745	9.6786	9.30364	7	2	2	2	1	3
	29	2014	56	0.429533	0.142184	9.60581	9.42579	7	1	2	2	1	3
	29	2015	66.27	0.169528	0.338047	9.74534	9.42977	7	2	2	2	1	3
	29	2016	78.48	0.358137	0.247324	9.75534	9.50319	7	2	2	2	1	3
	29	2017	39.55	-0.505134	2.61182	8.11839	8.0136	10	2	2	1	1	3
AMBL	30	2013	10	0.0171232	0.182296	9.24525	8.707	10	2	2	1	2	3
	30	2014	6.28	-0.0236347	0.0402771	9.75362	9.01289	7	0	2	1	2	3
	30	2015	13.5	-1.58018	0.015051	10.1321	8.84173	11	2	2	0	2	5
	30	2016	8.5	-0.185503	0.0144659	10.1456	9.0065	11	1	2	0	2	5
	30	2017	7.47	-0.073539	0.391064	9.64723	9.04168	5	2	2	0	2	3
TRIBL	31	2013	1.59	0.0884824	0.511528	9.67087	9.04095	7	2	2	0	3	3
	31	2014	1.35	0.00923561	0.6334	9.64975	9.20467	7	2	2	0	3	3
	31	2015	1.24	0.0141922	0.100367	9.63981	9.19588	7	3	2	0	3	3
	31	2016	3.74	0.0381369	0.0137616	9.64213	9.18577	7	2	2	0	3	3
	31	2017	1.43	0.0100254	0.231492	8.89934	8.70459	7	4	2	0	3	4
SIBL	32	2013	3.25	0.0281002	0.323619	8.73737	8.71376	7	3	2	0	2	4
	32	2014	2.45	0.00652297	0.312884	8.7459	8.71531	7	2	2	0	2	4
	32	2015	2.29	0.0197615	0.0383968	8.79448	8.75954	8	2	2	0	2	4
	32	2016	4.53	0.126234	0.0551159	8.83157	8.76634	8	2	2	0	2	4
	32	2017	4.25	0.708996	0.886885	4.3635	3.41702	8	1	2	0	2	4
Orix Leasing Pakistan Limited	33	2013	25.5	1.09625	0.877997	4.38826	3.47463	8	2	2	0	4	4
	33	2014	48.05	1.47269	0.878626	4.45206	3.53618	8	1	2	1	4	4
	33	2015	60.5	1.65709	0.881309	4.60577	3.68019	8	2	2	1	4	3
	33	2016	47.28	2.13441	0.872791	4.60604	3.71056	8	2	2	0	4	3
	33	2017	41.51	0.0063128	0.748323	2.47623	1.87708	7	1	2	0	4	3
Grays Leasing Limited	34	2013	5.5	-0.00115908	0.754134	2.48517	1.87587	7	2	2	0	5	3
	34	2014	5.99	-0.00292021	0.760846	2.49782	1.8765	7	1	2	0	5	3
	34	2015	5.28	0.00030066	0.699127	2.39451	1.87289	7	2	2	0	5	3
	34	2016	6.69	-0.000728218	0.725243	2.42892	1.86787	7	2	2	0	5	3
	34	2017	4.65	0.0799794	0.539481	2.95914	2.62239	8	2	2	0	2	4
Pak Gulf Leasing Company Limited	35	2013	11	0.081656	0.62732	3.08247	2.65381	9	2	2	0	2	4
	35	2014	9	0.0930188	0.664681	3.17631	2.70177	9	2	2	0	2	4
	35	2015	18.74	0.0876626	0.704568	3.26745	2.7379	9	3	2	0	2	5
	35	2016	9.3	0.112179	0.728822	3.33269	2.76595	9	2	2	0	2	5
	35	2017	15.05	0.0425394	0.409374	2.31156	2.08287	7	0	2	0	1	4
Capital Assets Leasing Corporation Limited	36	2013	5.6	0.035558	0.289611	2.27611	2.12761	7	1	2	0	1	4
	36	2014	5.49	0.0363615	0.303076	2.32752	2.1707	7	1	2	0	1	4
	36	2015	11.5	0.0553332	0.442533	2.42448	2.1707	7	1	2	0	1	4
	36	2016	11.95	0.0430184	0.480698	2.55429	2.26971	7	1	2	0	1	4
	36	2017	8.85	-0.0127305	0.630438	2.73407	2.30175	7	2	2	1	0	4
SME Leasing Limited	37	2013	2.98	-0.0181252	0.710694	2.81848	2.27984	6	2	2	1	0	4
	37	2014	3.65	-0.0361468	0.693046	2.75459	2.24166	7	2	2	1	0	4
	37	2015	3.22	-0.0223616	0.688436	2.70223	2.19578	7	3	2	1	0	4
	37	2016	3.8	-0.0379807	0.721026	2.6791	2.12467	7	3	2	1	0	4
	37	2017	2.87	0.0173242	1	8.10893	8.10893	4	0	2	0	2	3
B.F Modarba	38	2013	3.75	0.0381072	1	8.13525	8.13525	4	0	2	0	2	3
	38	2014	6.83	0.0614024	1	8.18105	8.18105	4	0	2	0	2	3
	38	2015	7.75	0.0678737	1	8.19942	8.19942	4	1	2	0	2	3
	38	2016	10.5	0.100042	1	8.20127	8.20127	4	1	2	0	2	3
	38	2017	8	0.222983	0.909836	5.86581	4.82084	9	3	2	0	4	3
first Allied Bank Modarba ( allied rental modarba)	39	2013	41.5	0.274472	0.903962	5.92545	4.90789	8	3	2	0	4	3
	39	2014	50.5	0.285729	0.909994	5.99636	4.95064	8	2	2	0	4	3
	39	2015	30	0.236715	0.905253	6.02923	5.00292	8	2	2	0	4	3
	39	2016	24	0.19565	0.914333	6.09542	5.02823	8	2	2	0	4	3
	39	2017	24.4	0.0177344	0.914333	#VALUE!	9.47881	7	1	2	0	5	3
B.R.R modarba 2013	40	2013	5.5	0.0179755	1	9.36282	9.36282	7	1	2	0	5	3
	40	2014	7.25	0.0304583	2.70798	8.91104	9.36282	7	1	2	0	5	3
	40	2015	7.28	0.0224791	2.79611	8.87115	9.31771	7	1	2	0	5	3
	40	2016	8.2	0.0826044	2.4493	8.92357	9.31261	7	1	2	0	5	3
	40	2017	8.1	75.6361	0.289378	8.63197	5.48361	7	0	2	0	1	4
trust modarba	41	2013	3.5	65.9611	0.266711	8.62141	5.48669	7	0	2	0	1	4
	41	2014	4	56.1375	0.246409	8.61431	5.49144	7	0	2	0	1	4
	41	2015	4.47	42.0106	0.217095	8.59788	5.49159	7	0	2	0	1	4
	41	2016	5.72	44.9118	0.191737	8.59099	5.49854	7	0	2	0	2	4
	41	2017	4.02	34.8895	0.100089	2.55567	2.50875	8	0	2	0	2	2
first al-noor modraba	42	2013	5	67.8969	0.11351	2.57529	2.52297	8	1	2	0	2	2
	42	2014	5.02	46.112	0.148826	2.55567	2.48507	8	1	2	0	2	2
	42	2015	4	0.373766	0.181418	2.55229	2.46572	8	1	2	0	2	2
	42	2016	5.1	9.60856	0.167672	2.54588	2.4739	8	0	2	0	3	2
	42	2017	3	0.0945846	0.890377	6.27425	5.31415	14	0	2	3	3	14
Atlas (atlas honda)	43	2013	262.24	0.206582	0.185193	6.52427	6.52427	8	2	2	0	3	5
	43	2014	335.75	0.210113	0.158871	6.57945	6.57945	8	2	2	0	3	5
	43	2015	387.55	0.447999	1.77596	5.63104	6.31102	8	1	2	0	3	5
	43	2016	584.12	0.439592	1.5923	5.62346	6.35208	8	1	2	0	4	5
	43	2017	566.17	0.00092496	0.0928493	8.0827	8.0827	7	1	2	0	4	3
IGI LIFE	44	2013	36.3	0.00696433	0.930411	7.07418	7.07418	7	1	2	0	4	3
	44	2014	160.95	0.00827897	0.934596	7.13374	7.13374	7	2	2	0	4	5
	44	2015	138.13	0.00704731	0.955347	7.28404	7.28404	7	2	2	0	4	5
	44	2016	85.92	0.00487598	0.957386	7.29907	7.29907	7	2	2	0	4	5
	44	2017	84.5	0.0850257	0.391353	10.1695	9.95387	6	1	2	0	5	2
Saudi Pak	45	2013	2.82	0.111524	0.531372	10.3458	10.0167	8	5	2	0	5	4
	45	2014	2.5	0.0220498	0.527709	10.3955	10.0698	8	6	2	0	5	5
	45	2015	1.73	0.0392977	0.490956	10.3862	10.0929	9	1	2	0	5	3
	45	2016	3.21	0.0190565	0.44938	10.3457	10.0866	9	2	2	0	5	3
	45	2017	1.64	0.0155848	0.593809	7.24865	6.85738	8	1	2	0	5	4
